# Supplementary material for: Tumor Necrosis Factor-α Induces a Preeclamptic-like Phenotype in Placental Villi via Sphingosine Kinase 1 Activation
Source: Int J Mol Sci. 2022 Mar 29;23(7):3750. doi: 10.3390/ijms23073750 (PMC8998215; doi:10.3390/ijms23073750)
Supplement: Supplementary file 1 [file ijms-23-03750-s001.zip]

Archive with 1 entries (1 files):
- ijms-1603803-supplementary.pdf
